# Supplementary material for: Phytoconstituents, antioxidant and enzyme inhibition activities of coffee beans through widely targeted metabolomes and in vitro arrays
Source: Food Chem X. 2025 Nov 10;32:103280. doi: 10.1016/j.fochx.2025.103280 (PMC12657746; doi:10.1016/j.fochx.2025.103280)
Supplement: Supplementary file 2 — Sample information and defined metabolites [file mmc2.xls]

## Sheet: Table S1
Table S1 Sample information of 37 coffee accessions
Code	Variety	Origin
HBN01	Rasuna	The Republic of Costa Rica
HBN02	Venecia	The Republic of Costa Rica
HBN03	San Isidro-A	The Republic of Costa Rica
HBN04	San Isidro-B	The Republic of Costa Rica
HBN05	San Isidro-C	The Republic of Costa Rica
HBN06	San Isidro-D	The Republic of Costa Rica
HBN07	San Isidro-E	The Republic of Costa Rica
HBN08	San Isidro-F	The Republic of Costa Rica
HBN09	San Isidro-G	The Republic of Costa Rica
HBN10	San Isidro-H	The Republic of Costa Rica
HBN11	San Isidro-I	The Republic of Costa Rica
HBN12	San Isidro-J	The Republic of Costa Rica
HBN13	Villa Sarchí-1	The Republic of Costa Rica
HBN14	Villa Sarchí-2	The Republic of Costa Rica
HBN15	Villa Sarchí	The Republic of Costa Rica
HBN16	Caturra	The Federative Republic of Brazil
HBN17	Caturra44	The Federative Republic of Brazil
HBN18	Catuaí44	The Federative Republic of Brazil
HBN19	Catuaí Regional	The Federative Republic of Brazil
HBN20	Carstilo	The Republic of Colombia
HBN21	Cartimor P1	The Portuguese Republic
HBN22	Cartimor P3	The Portuguese Republic
HBN23	Cartimor P4	The Portuguese Republic
HBN24	Cartimor 5175	The Portuguese Republic
HBN25	Cartimor 8667	The Portuguese Republic
HBN26	CCC-25	The Portuguese Republic
HBN27	Bourbon	The Federal Democratic Republic of Ethiopia
HBN28	Geisha-1	The Federal Democratic Republic of Ethiopia
HBN29	Geisha-2	The Federal Democratic Republic of Ethiopia
HBN30	SL28	The Republic of Kenya
HBN31	SL34	The Republic of Kenya
HBN32	Caturra	The Federative Republic of Brazil
HBN33	Caturra	The Federative Republic of Brazil
HBN34	Cartimor 7963	The Portuguese Republic
HBN35	Typical	The Federal Democratic Republic of Ethiopia
HBN36	Villa Sarchí	The Republic of Costa Rica
HBN37	Catuaí	The Federative Republic of Brazil

## Sheet: Table S2
Table S2 Defined metabolites in positive and negative ion modes and K-means analysis
Compounds	Class	Sub class
N(6),N(6)-Dimethyl-L-lysine	Amino acids and derivatives	1
2-amino-5-[(C-hydroxycarbonimidoyl)amino]pentanimidic acid	Alkaloids	1
L-Arginine	Amino acids and derivatives	1
1-(Hydroxymethyl)hexahydro-1h-pyrrolizin-2-ol	Alkaloids	1
LysoPC 16:1(2n isomer)*	Lipids	1
LysoPC 17:2	Lipids	1
Felinine zwitterion	Amino acids and derivatives	1
3-((3,4,5-trihydroxy-6-(hydroxymethyl)tetrahydro-2H-pyran-2-yl)oxy)-4-vinyl-1,3,4,12-tetrahydro-14H-pyrano[3',4':6,7]indolizino[1,2-b]quinolin-14-one	Alkaloids	1
L-Adrenaline	Alkaloids	1
DIMBOA-glucoside	Alkaloids	1
2,6,7,4'-Tetrahydroxyisoflavanone	Flavonoids	1
Vogeloside	Terpenoids	1
Kaempferol-3-O-sophoroside-7-O-rhamnoside	Flavonoids	1
LysoPC 16:2(2n isomer)*	Lipids	1
LysoPC 18:3(2n isomer)	Lipids	1
Kaempferol-3-O-glucorhamnoside*	Flavonoids	1
Kaempferol-3-O-neohesperidoside*	Flavonoids	1
N2-Malonyl-D-tryptophan	Amino acids and derivatives	1
Kaempferol-3-O-glucoside-7-O-rhamnoside*	Flavonoids	1
Cyanidin 3-O-(6-O-p-coumaroyl)glucoside	Flavonoids	1
D-Linalool 3-(6''-Malonylglucoside)	Terpenoids	1
Cornusalterin D	Terpenoids	1
LysoPC 16:1*	Lipids	1
3-(2-oxopropyl)-3-hydroxyindolin-2-one	Alkaloids	1
[6]-Gingerol	Others	1
Arginine methyl ester*	Amino acids and derivatives	1
2-Oxo-3,4-dihydro-1H-quinoline-3-carboxylic acid	Alkaloids	1
2,7-Dimethyl-2,4-Octadiene-1,8-Diol 8-O-B-D-(6''-Malonylglucoside)	Terpenoids	1
2-hydroxymethyl-D-ribono-γ-lactone	Others	1
Lycoposerramine E	Others	1
Malonyltryptophan	Amino acids and derivatives	1
Adenanthin	Terpenoids	1
D-Linalool 3-(6''-glucosyl)glucoside	Terpenoids	1
LysoPC 18:2(2n isomer)	Lipids	1
LysoPC 17:1	Lipids	1
LysoPE 18:3(2n isomer)	Lipids	1
Succinic anhydride	Organic acids	1
2-Phenylacetamide*	Alkaloids	1
4-(2-aminoethenyl)phenol*	Alkaloids	1
N-Benzylformamide*	Alkaloids	1
3-O-Methyl-a-methyldopa*	Amino acids and derivatives	1
(2S)-2-methoxy-3-phenylpropanoic acid	Phenolic acids	1
5-hydroxy-2-(p-hydroxybenzyl)-3-methoxybibenzyl	Others	1
Glu-Ile-Ala	Amino acids and derivatives	1
LysoPE 18:3	Lipids	1
3-(4-Hydroxy-3-methoxyphenyl)propanal	Phenolic acids	1
Scoparone	Lignans and Coumarins	1
Luteolin-7-O-rutinoside*	Flavonoids	1
Thymidine*	Nucleotides and derivatives	1
N(omega)-Methyl-L-arginine*	Amino acids and derivatives	1
2'-Deoxy-3-methyluridine*	Nucleotides and derivatives	1
N-(2-Hydroxy-4-methoxyphenyl)acetamide	Alkaloids	1
Gentianamine	Alkaloids	1
Pantothenate	Others	1
3-(Pyrazol-1-yl)-L-alanine	Amino acids and derivatives	1
3,4,5,3'-tetrahydroxybenzophenone	Flavonoids	1
N'-p-Coumaroylagmatine-glucoside	Alkaloids	1
Uncarialin C	Alkaloids	1
Sinapoyl malate	Phenolic acids	1
5,7-Megastigmadiene-3,9-diol 3-O-[β-D-Glucopyranosyl-(1-6)-β-D-Glucopyranoside]*	Terpenoids	1
Blumenol C 9-O-(4'-O-glucosyl-beta-glucoside)*	Terpenoids	1
LysoPC 20:4	Lipids	1
Isorhamnetin-3-O-[2'''-O-(6''-p-coumaryl)glucosyl]rhamnoside	Flavonoids	1
Cyanidin 3-O-rutinoside	Flavonoids	1
Thiobinupharidine	Alkaloids	1
Homobutein 4-glucoside	Flavonoids	1
Kaempferol-4'-O-glucoside	Flavonoids	1
LysoPC 18:3	Lipids	1
N-Glucosyl-p-coumaroylputrescine	Alkaloids	1
Gracilistone A	Terpenoids	1
(3R)-Hydroxy-Beta-Ionone Malonylglucoside*	Terpenoids	1
(6R,9R)-3-Oxo-α-ionol-β-D-malonyl-glucoside*	Terpenoids	1
3-(7-methoxy-2h-1,3-benzodioxol-5-yl)prop-2-enal	Others	1
Glucosylisomaltol*	Others	1
LysoPC 16:2*	Lipids	1
Lophachinins C	Terpenoids	1
Ganoderal A	Terpenoids	1
1-[3-(4-methyl-6-oxocyclohex-1-en-1-yl)propyl]pyrrolidin-2-one	Others	1
Prolylglutamic acid	Amino acids and derivatives	1
Isopentenyl adenosine	Nucleotides and derivatives	1
3-(3,4,5-Trimethoxyphenyl)propan-1-ol	Others	1
L-Ornithine	Amino acids and derivatives	1
Peonidin-3-O-rutinoside	Flavonoids	1
3-(3,4-Dimethoxyphenyl)-1-propanol	Phenolic acids	1
Patuletin 3-O-beta-gentiobioside	Flavonoids	1
Cyanidin-3-O-glucoside*	Flavonoids	1
Cyanidin 3-O-galactoside*	Flavonoids	1
Afzelechin	Flavonoids	1
2',6'-Dihydroxyacetophenone	Others	1
Neohancoside B	Terpenoids	1
LysoPC 19:2(2n isomer)	Lipids	1
3,4-Dehydro-6-hydroxymellein	Lignans and Coumarins	1
Tomentosolic acid	Terpenoids	1
Mudanpinoic acid A	Terpenoids	1
γ-L-Glutamyl-L-[S-(4-hydroxyphenylbenzyl)]cysteine glycine	Amino acids and derivatives	1
pteroside D	Terpenoids	1
7-C-Glucosylcoumarin	Lignans and Coumarins	1
Quinidine	Alkaloids	1
3-Hydroxyurs-12,19-dien-28-oic acid (Sanguisorbigenin)	Terpenoids	1
3,16-Dihydroxy-7,9(11)-Fernadien-12-one	Terpenoids	1
7,8-Dihydroxycoumarin	Lignans and Coumarins	1
Luteolin-6,8-di-C-arabinoside	Flavonoids	1
5-Acetonyl-6-glucosyl-7-hydroxy-2,6-methylchromone	Others	1
2,3-Dihydroxy-1-(4-hydroxy-3,5-dimethoxyphenyl)propan-1-one	Others	1
Grayanotoxin XIX*	Terpenoids	1
Grandifloric acid*	Terpenoids	1
(4-acetylphenyl)-L-alanine	Amino acids and derivatives	1
N-carboxy-N-(2-oxo-2-phenylethyl)-L-alanine	Amino acids and derivatives	1
Kaempferol-3-O-rutinoside*	Flavonoids	1
Kaempferol-3-O-robinobioside(Biorobin)*	Flavonoids	1
Aromadendrin-7-O-glucoside	Flavonoids	1
7-Deoxyloganate	Terpenoids	1
8-Epideoxyloganic acid	Terpenoids	1
L-Cysteine	Amino acids and derivatives	1
1-(2,3-dihydroxypropoxy)-3-(((2-(dimethylamino)ethoxy)(hydroxy)phosphoryl)oxy)propan-2-yl (E)-hexadec-9-enoate	Lipids	1
Sinapoyl-p-coumaroyltartaric acid	Phenolic acids	1
2-(2,3-dihydroxypropoxy)-3-(((2-(dimethylamino)ethoxy)(hydroxy)phosphoryl)oxy)propyl (8E,11Z,14Z)-octadeca-8,11,14-trienoate	Lipids	1
3-(((2-(dimethylamino)ethoxy)(hydroxy)phosphoryl)oxy)-2-hydroxypropyl (9Z,12Z,15E)-octadeca-9,12,15-trienoate	Lipids	1
Rubianol-a	Terpenoids	1
1-Linoleoyl-2-Lysophosphatidic Acid Monobutylamine Ester*	Lipids	1
3-Hydroxy-3-methylglutarate	Organic acids	1
Methylmalonate*	Organic acids	1
Succinic acid*	Organic acids	1
3,3,14,14-tetramethylhexadecanedioic acid	Lipids	1
Aminomalonate	Amino acids and derivatives	1
N-Acetyl-L-phenylalanine	Amino acids and derivatives	1
alpha-D-Glucose 1,6-bisphosphate	Others	1
1-(9Z,12Z-octadecadienoyl)-sn-glycero-3-phosphocholine	Lipids	1
N-Acetylornithine	Amino acids and derivatives	1
3,5-Di-O-p-Coumaroylquinic acid*	Phenolic acids	1
3,4-Di-O-p-Coumaroylquinic acid*	Phenolic acids	1
N-(1-Deoxy-1-fructosyl)Proline	Amino acids and derivatives	1
UDP-D-galactose	Nucleotides and derivatives	1
ADP	Nucleotides and derivatives	1
NADP+	Nucleotides and derivatives	1
UDP-N-acetyl-alpha-D-glucosamine	Nucleotides and derivatives	1
LysoPC(18:3(9Z,12Z,15Z))	Lipids	1
2,3,19-Trihydroxyurs-12-en-23,28-dioic acid-28-O-glucoside	Terpenoids	1
2-hydroxypentadecanoic acid	Lipids	1
1-(((2-(dimethylamino)ethoxy)(hydroxy)phosphoryl)oxy)-3-hydroxypropan-2-yl (9Z,12Z)-octadeca-9,12-dienoate*	Lipids	1
1-(((2-(dimethylamino)ethoxy)(hydroxy)phosphoryl)oxy)-3-hydroxypropan-2-yl (9Z,12Z,15E)-octadeca-9,12,15-trienoate	Lipids	1
Methyloxaloacetate	Organic acids	1
1-(2,3-dihydroxypropoxy)-3-(((2-(dimethylamino)ethoxy)(hydroxy)phosphoryl)oxy)propan-2-yl (8E,11Z,14Z)-octadeca-8,11,14-trienoate	Lipids	1
HexosylLPE18:2	Lipids	1
2-Hydroxymyristic acid	Lipids	1
2'-Acetylacteoside	Phenolic acids	1
Dihydrocaffeoylglucose*	Phenolic acids	1
Hydroxyicosanoic Acid	Lipids	1
Octyl 6-O-Alpha-L-Arabinopyranosyl-Beta-D-Glucopyranoside	Others	1
Ginkgoside A	Phenolic acids	1
Cantleyine	Alkaloids	1
Iminodiacetic acid	Organic acids	1
L-Aspartate	Amino acids and derivatives	1
UDP-glucose	Nucleotides and derivatives	1
1,6-Di-O-galloyl-2-O-p-coumaroyl-β-D-glucose*	Phenolic acids	1
Neocarthamin*	Flavonoids	1
2-Oxoglutarate	Organic acids	1
3-O-(3-Methoxy-4-hydroxybenzoyl)-4-O-caffeoylquinic acid	Phenolic acids	1
Oxalate	Organic acids	1
L-Lactic Acid	Organic acids	1
D-Fructose 1,6-bisphosphate	Others	1
Terreic acid*	Others	1
Liquiritigenin	Flavonoids	1
3-O-p-Coumaroylshikimic acid	Phenolic acids	1
3-Oxopentanedioic acid	Organic acids	1
Dihydrocoumarin	Lignans and Coumarins	1
1-O-(3,4-Dihydroxy-5-methoxy-benzoyl)-glucoside	Phenolic acids	1
Kaempferol-3-O-galactoside*	Flavonoids	1
Hydroxytyrosol	Others	1
2-(2,3-dihydroxypropoxy)-3-(((2-(dimethylamino)ethoxy)(hydroxy)phosphoryl)oxy)propan-2-yl (E)-hexadec-9-enoate	Lipids	1
3-Hydroxy-27-feruloyloxyurs-12-en-28-oic acid (Uncarinic acid D)*	Terpenoids	1
3-Hydroxy-27-(p-Coumaroyloxy)olean-12-en-28-oic acid (Uncarinic acid E)*	Terpenoids	1
3-Hydroxy-27-feruloyloxyolean-12-en-28-oic acid (Uncarinic acid B)*	Terpenoids	1
3-Hydroxy-27-feruloyloxyolean-12-en-28-oic acid (Uncarinic acid A)*	Terpenoids	1
2,5-Dihydroxybenzoic acid; Gentisic Acid*	Phenolic acids	1
2,3-Dihydroxybenzoate*	Phenolic acids	1
1-O-Caffeoyl-4-(4'-Caffeoyl)Caffeoyl Quinic Acid	Phenolic acids	1
Corosolic acid*	Terpenoids	1
Cordianol G*	Terpenoids	1
Cordianal C*	Terpenoids	1
Procyanidin B1	Tannins	1
Kaempferol-7-O-glucoside*	Flavonoids	1
Neosakuranin	Flavonoids	1
2',3,4,4',6'-Peptahydroxychalcone 4'-O-glucoside*	Flavonoids	1
Carthamone*	Flavonoids	1
1-O-Galloyl-3-O-p-Coumaroyl-β-D-glucose	Phenolic acids	1
Procyanidin B3	Tannins	1
trans-communic acid*	Terpenoids	2
Acetoxypaederoside	Terpenoids	2
Feruloylputrescine	Alkaloids	2
5,7,8,3',4',5'-hexamethoxyflavone*	Flavonoids	2
Ile-Lys-Gly	Amino acids and derivatives	2
Nobiletin*	Flavonoids	2
Megastigm-5-en-3,9-diol malonyl glucoside	Terpenoids	2
Herniarin	Lignans and Coumarins	2
3',4',5,5',6,7-Hexamethoxyflavone*	Flavonoids	2
13,16-Docosadienamide	Lipids	2
Wogonin	Flavonoids	2
delta-Tocopherol	Others	2
Anisic acid-O-feruloyl glucoside	Phenolic acids	2
Boscartol A	Terpenoids	2
Lysyl-Isoleucine	Amino acids and derivatives	2
L-Proline*	Amino acids and derivatives	2
1-Amino-1-cyclobutane-carboxylic-acid*	Amino acids and derivatives	2
3-hydroxy-1-methylpyrrolidin-2-one*	Alkaloids	2
1-Methylxanthine	Nucleotides and derivatives	2
Ethyl chlorogenate	Phenolic acids	2
3-Epi-Isolophanthin A	Terpenoids	2
Oxypeucedanin	Lignans and Coumarins	2
N-Feruloylputrescine N-glucoside	Alkaloids	2
3'-Demethylnobiletin*	Flavonoids	2
Apigenin-8-C-Arabinoside	Flavonoids	2
Acetylpaederoside	Terpenoids	2
Quercetin-5-O-glucuronide*	Flavonoids	2
2,4,6,6-Tetramethyl-3(6H)-pyridinone	Alkaloids	2
2-Methoxy-1-benzofuran-5-carbaldehyde	Others	2
5-hydroxy-7-(2-hydroxypropyl)-2-(3-hydroxy-2-(4-hydroxy-3,5-dimethoxybenzyl)propyl)-chromone	Flavonoids	2
2,3,6,23-Tetrahydroxyurs-12-en-28-oic acid (Madecassic acid)	Terpenoids	2
Myricetin-3-O-β-D-glucoside*	Flavonoids	2
3',5',5,7-Tetrahydroxy-4'-methoxyflavanone-3'-O-glucoside	Flavonoids	2
Pelargonin	Flavonoids	2
Plantarenaloside glucoside	Terpenoids	2
Rhynchophylloside C	Alkaloids	2
15,16-Dihydroxy-7-Isopimaren-3-one	Terpenoids	2
Pelargonidin 3-O-rutinoside	Flavonoids	2
Agalleudesmanol D	Terpenoids	2
Luteolin-7-O-gentiobioside	Flavonoids	2
D-allo-Isoleucine	Amino acids and derivatives	2
2-Linoleoylglycerol-1,3-di-O-glucoside	Lipids	2
L-Leucine*	Amino acids and derivatives	2
(2S)-2-amino-2-methylpentanoic acid	Alkaloids	2
6-Methylaloe emodin	Quinones	2
Rubione C	Terpenoids	2
Cyrtominetin	Flavonoids	2
3-Hydroxy-palmitic acid methyl ester	Lipids	2
Benzoyl-Beta-D-Glucoside	Phenolic acids	2
Emodin	Quinones	2
Norartocarpetin	Flavonoids	2
Torachrysone	Quinones	2
Quinizarin; 1,4-Dihydroxyanthraquinone*	Quinones	2
1,3-Dihydroxyanthraquinone (Xanthopurpurin)	Quinones	2
Alizarin*	Quinones	2
4-Hydroxycoumarin	Lignans and Coumarins	2
Indole-3-carboxylate*	Alkaloids	2
Indole-5-carboxylic acid*	Alkaloids	2
Geniposidic acid	Terpenoids	2
Catechin gallate*	Flavonoids	2
Epicatechin gallate*	Flavonoids	2
Tamarixetin 3-glucoside-7-sulfate	Flavonoids	2
7-O-Galloyltricetiflavan	Flavonoids	2
2,3-Dimethylmaleic anhydride	Organic acids	2
Sulfatricalysine C	Others	2
3-Hydroxy-24-methylene-9,19-cyclolanostan-26-oic acid (Ambolic acid)	Terpenoids	2
3,4-Dihydro-6-O-feruloylcatalpol	Terpenoids	2
Trifolirhizin*	Flavonoids	2
Orotidine	Others	2
Ellagic acid	Tannins	2
1-O-Galloyl-2-O-p-Coumaroyl-β-D-glucose	Phenolic acids	2
coleoside-B	Terpenoids	2
4-O-Galloyl-1-O-Cinnamoyl-β-D-glucose	Phenolic acids	2
3,4-Digalloylshikimic acid	Phenolic acids	2
2-Propylglutaric acid	Organic acids	2
(3-hydroxypropanoyl)-L-leucine	Amino acids and derivatives	2
4-Hydroxyquinoline	Alkaloids	2
1-O-Galloyl-4-O-p-Coumaroyl-β-D-glucose	Phenolic acids	2
Quinacyl syringic acid	Phenolic acids	2
Ent-15-oxo-2β,16,19-trihydroxypimar-8(14)-ene	Terpenoids	2
N(6)-OH-Me-Adenosine*	Nucleotides and derivatives	3
Psicofuranine*	Nucleotides and derivatives	3
3-(3',5'-Dimethoxy-4'-hydroxy-benzylidene')-2-indolinone	Alkaloids	3
N-Methylisoleucine	Amino acids and derivatives	3
S-Methyl-L-cysteine	Amino acids and derivatives	3
2-amino-2-(1-methyl-1H-pyrazol-4-yl)acetic acid	Alkaloids	3
Tyr-pro	Amino acids and derivatives	3
1,3-Dicoumaroylquinic acid	Phenolic acids	3
5,7-Dihydroxychromone glucoside	Others	3
Daphnin	Lignans and Coumarins	3
Thr-Trp	Amino acids and derivatives	3
Peganine	Alkaloids	3
Cyclocreatine	Nucleotides and derivatives	3
3-Indoleacetonitrile	Alkaloids	3
Pro-Tyr-Asp	Amino acids and derivatives	3
8-Hydroxyquinoline	Alkaloids	3
Deoxymikanolide	Terpenoids	3
Indole-3-carboxaldehyde	Alkaloids	3
Centaurein	Flavonoids	3
p-Coumaric acid ethyl ester	Phenolic acids	3
Cyclo(D-Leu-L-Pro)*	Amino acids and derivatives	3
Cyclo(Pro-Leu)*	Amino acids and derivatives	3
Phloretin 3',5'-Di-C-glucoside	Flavonoids	3
Leu-Ala-His	Amino acids and derivatives	3
Isoquinoline	Alkaloids	3
Isocytosine	Nucleotides and derivatives	3
methyl 2-(pyrrolidin-2-yl)acetate	Alkaloids	3
3,5-Dihydro-2H-Furo[3,2-C]Quinolin-4-One*	Alkaloids	3
naphthisoxazol A*	Alkaloids	3
Pyran[3,4-b]indole-2-ketone	Alkaloids	3
3-Indoleacrylic acid*	Alkaloids	3
3-amino-2-naphthoic acid*	Alkaloids	3
m-Aminophenylacetylene	Alkaloids	3
1,3-dimethylisoquinoline	Alkaloids	3
3,4-O-Di-p-Coumaroylshikimic acid	Phenolic acids	3
N5-(1-Iminoethyl)-L-ornithine	Amino acids and derivatives	3
(2S,5S)-trans-Carboxymethylproline	Amino acids and derivatives	3
Α-hydroxyquinoline*	Alkaloids	3
Indole-4-Carboxaldehyde*	Alkaloids	3
(2R,4R)-4-methylpyrrolidine-2-carboxylic acid	Alkaloids	3
furo[2,3-h]quinoline	Alkaloids	3
Quinoline	Others	3
Homoproline	Amino acids and derivatives	3
Met-Tyr	Amino acids and derivatives	3
3-(1H-Indol-3-yl)propanoate	Alkaloids	3
Pyroglutamyl-Isoleucine	Amino acids and derivatives	3
Phosphotyrosine	Amino acids and derivatives	3
N-Octanoyl-nornicotine	Alkaloids	3
2-Aminododecane-1,3,4-triol	Lipids	3
Isosakuranetin	Flavonoids	3
Ser-Thr-Ile	Amino acids and derivatives	3
5-(2-aminoethyl)-8-hydroxyquinolin-2(1H)-one	Alkaloids	3
Ala-Lys-Asn	Amino acids and derivatives	3
Tomentodione F	Others	3
γ-Glu-Tyr	Amino acids and derivatives	3
3-Cinnamoylquinic acid	Phenolic acids	3
Ser-Gly-Phe	Amino acids and derivatives	3
L-Glutamyl-L-Tyrosine	Amino acids and derivatives	3
2,6-diamino-7-methyl-5-oxooctanoic acid	Amino acids and derivatives	3
Nopaline	Amino acids and derivatives	3
Calycanthine	Alkaloids	3
1-O-p-Coumaroyllysine	Alkaloids	3
3,11-dioxo-β-oleorene*	Terpenoids	3
13,28-Epoxyolean-11-en-3-one*	Terpenoids	3
8(17),12,14-Labdatriene-18,19-diol	Terpenoids	3
N2-Succinyl-L-arginine	Amino acids and derivatives	3
Scandione	Flavonoids	3
L-Histidine	Amino acids and derivatives	3
[(2R)-2-acetyloxy-3-[(Z)-hexadec-9-enoyl]oxypropyl] 2-(trimethylazaniumyl)ethyl phosphate	Lipids	3
Malonyl fraxin	Lignans and Coumarins	3
Cyanidin-3-O-(6''-O-feruloyl)glucoside	Flavonoids	3
Lys-Asn	Amino acids and derivatives	3
Virgatic acid	Terpenoids	3
7,8-Dihydroxy-4-methylcoumarin	Lignans and Coumarins	3
3-(α,4-Dihydroxy-3-methoxybenzyl)-4-(hydroxy-3-methoxybenzyl)*	Others	3
Icariside B2	Terpenoids	3
Methyl 6-Hydroxy-7-Methyl-1-{[3,4,5-Trihydroxy-6-({[3-(4-Hydroxyphenyl)Prop-2-Enoyl]Oxy}Methyl)Oxan-2-Yl]Oxy}-1H,4Ah,5H,6H,7H,7Ah-Cyclopenta[C]Pyran-4-Carboxylate	Terpenoids	3
prolyltryptophan	Amino acids and derivatives	3
3'-O-Methyl-epicatechin	Flavonoids	3
3,4-Dihydro-4-(4'-hydroxyphenyl)-5,7-dihydroxycoumarin glucoside	Lignans and Coumarins	3
4'-O-beta-D-galactopyranosyl djalonensone	Lignans and Coumarins	3
2,3,23-Trihydroxyolean-12,18(19)-dien-28-oic acid-glucoside	Terpenoids	3
3-Oxooleana-11,13(18)-dien-28-oic acid	Terpenoids	3
phenylalanine betaine	Alkaloids	3
4-[2-(1-methylethyl)aminoethyl]phenol	Alkaloids	3
1-g-Linoleoyl-glycerol*	Lipids	3
Isorhamnetin-3-O-(2''-O-glucosyl)galactoside-7-O-glucoside	Flavonoids	3
N-(3-Indolylacetyl)-L-alanine	Amino acids and derivatives	3
Andrographidine C	Flavonoids	3
Stigmasta-4,22-Dien-3-One	Steroids	3
Quercetin 3,4'-dimethyl ether	Flavonoids	3
LysoPC 20:2(2n isomer)	Lipids	3
Uncargenin D	Terpenoids	3
Gardenin C 5-glucoside	Flavonoids	3
Swertiamarin	Terpenoids	3
Isomacedonic Acid	Terpenoids	3
ent-16α,17,19-Trihydroxykaurane	Terpenoids	3
epieudesmin	Lignans and Coumarins	3
Isoleucylleucine*	Amino acids and derivatives	3
6-(6-aminohexanoylamino)hexanoate*	Amino acids and derivatives	3
Leucyl-Isoleucine	Amino acids and derivatives	3
Syringic acid 4-O-rhamnoside	Phenolic acids	3
Fraxin	Lignans and Coumarins	3
3-(Hydroxycinnamoyl)-quinic acid*	Phenolic acids	3
1-O-p-Coumaroylquinic acid*	Phenolic acids	3
2-Propylmalic Acid*	Organic acids	3
(2R,3S)-3-Isopropylmalate*	Organic acids	3
Phenylacetylaspartic acid	Amino acids and derivatives	3
2-(Phenethoxy)-6-feruloyl-O-glucosyl-D-Xylono-1,5-Lactone	Phenolic acids	3
Ebuloside	Terpenoids	3
3-Ureidopropionate	Amino acids and derivatives	3
3-Hydroxycycloarta-24-ene-26-oic acid (Isomangiferolic acid)*	Terpenoids	3
2-(2,3,4-Trimethoxyphenylpropionyl)-6-(p-coumaroyl)glucoside	Phenolic acids	3
1,2,3,19-Tetrahydroxyurs-12-en-28-oic acid	Terpenoids	3
N-(1-Deoxy-1-fructosyl)Asparagine	Amino acids and derivatives	3
3-Hydroxyurs-12-en-28-oic acid (3-Epiursolic acid)*	Terpenoids	3
Grevilloside F	Phenolic acids	3
Rubiatriol	Terpenoids	3
Gallic acid-1-O-xyloside	Phenolic acids	3
Oxyallobetulin*	Terpenoids	3
Rubione D*	Terpenoids	3
2,3,19,23-Tetrahydroxyolean-12-en-28-oic acid	Terpenoids	3
UDP-D-xylose	Nucleotides and derivatives	3
Guanosine 3'-phosphate	Alkaloids	3
Soyasapogenol E*	Terpenoids	3
5,19-Epoxycucurbita-6,23-diene-3,25-diol (Momordicoside I Aglycone)*	Terpenoids	3
Oleuropein	Terpenoids	3
L-2-Amino-6-oxoheptanedioate	Alkaloids	3
tripterifordin	Terpenoids	3
3β,6β,19α,24-Tetrahydroxyurs-12-en-28-oic acid	Terpenoids	3
Mangiferolic acid*	Terpenoids	3
Epicatechin-6-C-β-D-glucopyranoside*	Flavonoids	3
Epicatechin-3'-O-β-D-glucopyranoside*	Flavonoids	3
Epicatechin-4'-O-β-D-glucopyranoside*	Flavonoids	3
Catechin 4'-O-beta-D-glucopyranoside*	Flavonoids	3
Homovanilloylquinic acid	Phenolic acids	3
N-(L-Arginino)succinate	Amino acids and derivatives	3
3,4,5-Tricaffeoylquinic acid	Phenolic acids	3
1,3,4-Tri-O-Caffeoyl Quinic Acid	Phenolic acids	3
3,19,23-Trihydroxyurs-12-en-28-oic acid (Rutundic acid)	Terpenoids	3
5-Hydroxyindoleacetate	Alkaloids	3
xylosyl -5-hydroxychromone-7-O-β-D-glucoside	Others	3
D-Galactarate	Others	3
N-Acetyl-Tryptophan	Amino acids and derivatives	3
6-O-Caffeoyl-D-glucose	Phenolic acids	3
N-(malonyl)tryptophan	Amino acids and derivatives	3
4-p-Coumaroylquinic acid	Phenolic acids	3
5-O-p-Coumaroylquinic acid O-glucoside	Phenolic acids	3
Dihydroxybenzoyl xyloside	Phenolic acids	3
Tryptophan	Amino acids and derivatives	3
methyl (1S,5R)-1,5-dihydroxy-5-(5-hydroxy-3,7-dimethoxy-4-oxochromen-2-yl)-2-methoxy-4-oxocyclopent-2-ene-1-carboxylate	Others	3
Mangiferin	Flavonoids	3
Epicatechin 3-glucoside	Flavonoids	3
Deacetyl asperulosidic acid methyl ester	Terpenoids	3
Kelampayoside A[3,4,5-Trimethoxyphenol-β-D-apiosyl-(1→6)-β-D-glucoside]	Phenolic acids	3
Protocatechuic Acid Methyl Ester	Phenolic acids	3
(1R,3S,4S,5S)-3-((3-(((2R,3S,4R,5R,6S)-6-(5,7-dihydroxy-2-methyl-4-oxo-4H-chromen-6-yl)-3,4,5-trihydroxytetrahydro-2H-pyran-2-yl)methoxy)-3-(4-hydroxyphenyl)propanoyl)oxy)-1,4,5-trihydroxycyclohexane-1-carboxylic acid	Others	3
Vomifoliol 9-[Xylosyl-(1→6)-Glucoside]	Terpenoids	3
Euscaphic acid*	Terpenoids	3
3-Cyano-L-alanine	Amino acids and derivatives	3
1,8-dihydroxy-2,6-dimethoxy-5-{[(2s,3r,4s,5s,6r)-3,4,5-trihydroxy-6-(hydroxymethyl)oxan-2-yl]oxy}xanthen-9-one	Flavonoids	3
2,3,19-Trihydroxyurs-12-en-28-oic acid (Tormentic acid)	Terpenoids	3
2,3,6-Trihydroxyurs-12-en-28-oic acid (Madasiatic acid)*	Terpenoids	3
Maslinic acid*	Terpenoids	3
Alphitolic acid*	Terpenoids	3
2-Hydroxyursolic acid*	Terpenoids	3
2,3-Dihydroxyolean-12-en-28-oic acid (2-Hydroxyoleanolic acid)*	Terpenoids	3
Asiatic acid*	Terpenoids	3
1-O-(6'-O-feruloyl)glucoside-3-O-Caffeoyl Quinic Acid	Phenolic acids	3
4-Hydroxybenzoyl acetyl glucoside	Phenolic acids	3
Isohemiphloin	Flavonoids	3
3-[4-(Beta-D-Glucopyranosyloxy)Phenyl]Propionic Acid	Phenolic acids	3
Androsin	Others	3
3-methyl-ShikimicAcid	Organic acids	3
16,23:16,30-Diepoxydammar-24-ene-3,20-diol (Jujubogenin)*	Terpenoids	3
3,19-Dihydroxyurs-12-en-28-oic acid (Pomolic acid)*	Terpenoids	3
2,3-Dihydroxy-12-ursen-28-oic acid*	Terpenoids	3
Benzoyltartaric acid	Phenolic acids	3
Viburnol H*	Terpenoids	3
hederagenin*	Terpenoids	3
Catechin glucosyl glucoside	Flavonoids	3
Bergenin	Lignans and Coumarins	3
Grevilloside G*	Phenolic acids	3
5-(2-Hydroxyethyl)-2-O-glucosylphenol*	Phenolic acids	3
Cimidahurinine	Others	3
2,5-Dihydroxybenzoic acid-5-O-glucoside	Phenolic acids	3
2-(3,4-Dihydroxybenzoyloxy)-4,6-Dihydroxyphenylacetic Acid	Phenolic acids	3
1,3,6,8-tetrahydroxy-2,5-dimethoxyxanthen-9-one	Flavonoids	3
Sinapoylglucuronic acid	Phenolic acids	3
6-Hydroxy-4',5,7-trimethoxyflavanone	Flavonoids	3
Methyl 3-O-glucosyl-4-hydroxybenzoate	Phenolic acids	3
Cannabifolin B	Terpenoids	3
3-nitro-L-tyrosine	Amino acids and derivatives	3
Methyl (indol-3-yl)acetate	Alkaloids	3
Guaiacylglycerol 8-O-(1''-O-Glucosyl)Vanillic Acid Ether	Phenolic acids	3
2,3-Dihydroxy-5(6),12(13)-diene-ursolic acid	Terpenoids	3
3,5-Digalloylshikimic acid	Phenolic acids	3
Dihydroferulic Acid	Phenolic acids	3
Methyl cumalate*	Others	3
3,4-Dihydroxybenzoate*	Phenolic acids	3
Esculetin-7-O-quinic acid	Lignans and Coumarins	3
aceroside Ⅷ	Phenolic acids	3
Trans-Caffeic Acid 4-O-[Apiosyl-(1→6)-Glucosyl] Ester	Phenolic acids	3
Malonyl Tachioside	Phenolic acids	3
N-Acetylisatin	Alkaloids	3
2-Caffeoyl-6-(4-hydroxycinnamoyl)glucoside	Phenolic acids	3
Suberic acid	Lipids	3
4-O-Glucosyl-4-hydroxybenzoic acid	Phenolic acids	3
Chrysoeriol*	Flavonoids	3
Kaempferide*	Flavonoids	3
Vanilloloside	Others	3
5-O-Methylgalloylquinic Acid	Phenolic acids	3
Phe-Asn	Amino acids and derivatives	4
Gly-Val-Ala	Amino acids and derivatives	4
Met-Ser	Amino acids and derivatives	4
Ala-Ile-Asp	Amino acids and derivatives	4
2-Aminopurine	Nucleotides and derivatives	4
dehydroconiferyl alcohol	Others	4
[(1R,2S)-1-(1,3-benzodioxol-5-yl)-2-methyl-3-oxobutyl]4-hydroxy-3-methoxybenzoate	Lignans and Coumarins	4
Tangeretin*	Flavonoids	4
3',4',5',5,7-Pentamethoxyflavone*	Flavonoids	4
7,8-Dihydroxyflavanone	Flavonoids	4
Gly-Val-Val	Amino acids and derivatives	4
N-Acetylmethionine	Amino acids and derivatives	4
L-Valyl-L-Leucine	Amino acids and derivatives	4
Val-Ile-Asp	Amino acids and derivatives	4
Gly-Ala-Phe	Amino acids and derivatives	4
Phe-Ile	Amino acids and derivatives	4
Gly-Val-Leu	Amino acids and derivatives	4
2-[[2-amino-3-(4-hydroxyphenyl)propanoyl]amino]-3-methylpentanoic acid	Alkaloids	4
Tyrosyl-Hydroxyproline	Amino acids and derivatives	4
Tomocinol A	Terpenoids	4
Alloxanthine	Nucleotides and derivatives	4
Urs-12-en-3,11-dione (11-Keto-α-amyrenone)	Terpenoids	4
Ile-Val-Asn	Amino acids and derivatives	4
5-hydroxy-1-phenyl-7-(3,4-dihydroxy-5-methoxyphenyl)-3-heptanone	Others	4
Met-Asn	Amino acids and derivatives	4
Ile-Asn	Amino acids and derivatives	4
Anhydrosecoisolariciresinol (AHS)	Lignans and Coumarins	4
6-Pentadecylsalicylic acid	Phenolic acids	4
Leu-Met	Amino acids and derivatives	4
3-Hydroxy-4',5,7-Trimethoxyflavanone	Flavonoids	4
2,4,2',4'-tetrahydroxy-3'-prenylchalcone	Flavonoids	4
Asn-Ile	Amino acids and derivatives	4
Horsfieldin*	Lignans and Coumarins	4
(3r,4r)-3-(2h-1,3-benzodioxol-5-ylmethyl)-4-[(4-hydroxy-3-methoxyphenyl)methyl]oxolan-2-one*	Lignans and Coumarins	4
Viteagnusin A	Terpenoids	4
Methyl 8,9-epoxypimaran-18-oate	Terpenoids	4
Sesaminol 2-O-Beta-D-Glucoside	Lignans and Coumarins	4
Euphoroyleans H	Terpenoids	4
Terminaline	Alkaloids	4
Sinensetin*	Flavonoids	4
N-Formylmethionine	Amino acids and derivatives	4
20-hydroxy-N-isopropylicosa-5,8,11-trienamide	Lipids	4
(3S,13Z,16Z)-3-amino-4-hydroxy-2-methyldocosa-13,16-dien-5-one	Lipids	4
Serotonin	Alkaloids	4
9-Arabinosyladenine*	Nucleotides and derivatives	4
9-Alpha-Ribofuranosyladenine*	Nucleotides and derivatives	4
N-(3-hydroxy-4-methoxyphenethyl)-4-hydroxybutanamide	Alkaloids	4
Vidarabine	Nucleotides and derivatives	4
Adenosine*	Nucleotides and derivatives	4
2-[(4-hydroxyphenethyl)amino]ethane-1,1,2-triol O-Glucoside	Alkaloids	4
Pinocembrin-7-O-(6''-O-malonyl)glucoside	Flavonoids	4
Lariciresinol	Lignans and Coumarins	4
Petasiphenol	Tannins	4
Actinopolysporin C	Terpenoids	4
6-[4-(Acetyloxymethyl)phenoxy]-4-hydroxyoxane-2-carboxylic acid	Phenolic acids	4
Gly-Val-Phe	Amino acids and derivatives	4
Leu Ser Ile	Amino acids and derivatives	4
Leu-Ile*	Amino acids and derivatives	4
5-hydroxy-1-(4-hydroxyphenyl)-7-(4-hydroxy-3-methoxyphenyl)-3-heptanone	Others	4
Pro-Asn-Val	Amino acids and derivatives	4
Tagalsin Q	Terpenoids	4
LysoPC 22:5	Lipids	4
3β,12-dihydroxy-13-methyl-podocarpane-8,10,13-tiene*	Terpenoids	4
5,6,6a,7-tetrahydro-1,2,9,10-tetraethoxy-6-n-pentyl-4H-dibenzo[de,g]quinolin-4-ol	Alkaloids	4
9-Methoxycanthin-6-one N-oxide	Alkaloids	4
3α,21β-Dihydroxy-β-serrata-14-ene-16,24-dione*	Terpenoids	4
3-Hydroxy-11-oxours-12-en-28-oic acid (11-Keto-ursolic acid)*	Terpenoids	4
BOA-6-O-glucoside	Alkaloids	4
20-nor-cofaryloside I	Terpenoids	4
N-(hexahydro-1H-benzo[de]anthracene-5-formyl)nornicotine	Alkaloids	4
Putrescine	Alkaloids	4
[10]-Gingerdione	Phenolic acids	4
Epimedoicarisoside A	Others	4
Rhamnetin-3-O-Glucoside*	Flavonoids	4
6-Methoxykaempferol-3-O-glucoside*	Flavonoids	4
Luteolin-7-O-(6''-malonyl)glucoside-5-O-arabinoside	Flavonoids	4
Licorice glycoside C2	Flavonoids	4
Dihydrocorynantheine	Alkaloids	4
Ile-Val-Ile	Amino acids and derivatives	4
2,7-Dimethylocta-2,4-Dienal-8-ol 8-O-(beta-D-Xylopyranosyl)-beta-D-glucopyranoside	Terpenoids	4
Cholesteryl Acetate	Others	4
Isorhamnetin-3-O-glucuronide-7-O-rhamnoside	Flavonoids	4
Chrysosplenetin	Flavonoids	4
Hispidulin-8-C-(2''-O-xylosyl)glucoside	Flavonoids	4
[(2S)-2,3-dihydroxypropyl] (10E,12E)-9-oxooctadeca-10,12-dienoate	Lipids	4
Grasshopper ketone	Terpenoids	4
3-(1-hydroxyethyl)-4-methylpentane-1,4-diol O-Glucoside	Others	4
(-)-Brainic acid	Flavonoids	4
Yakuchinone B	Others	4
3,6'-Dihydroxy-3',4,2',4'-Tetramethoxychalcone	Flavonoids	4
Bis(Dihydrocaffeoyl)spermidine	Alkaloids	4
Arecatannin C1	Tannins	4
Blumenol B malonyl Glucoside*	Terpenoids	4
Isorhamnetin-3-O-(6''-malonyl)glucoside*	Flavonoids	4
Tamarixetin-3-O-(6''-malonyl)glucoside*	Flavonoids	4
Leu-Val-Ala	Amino acids and derivatives	4
1,5-dihydroxypentan-3-yl dihydrogen phosphate	Others	4
(Z)-3-Ethylidene-7-hydroxy-6-methoxyphthalide	Others	4
Leu-Ile-Glu	Amino acids and derivatives	4
Tripterycoside B	Terpenoids	4
Peonidin-3-O-(6''-O-p-Coumaroylglucoside)-5-O-Glucoside	Flavonoids	4
Tricin	Flavonoids	4
3-Hydroxy-3,7,11-trimethyldodeca-1,6E,10-trien-9-yl 2-methylbutyrate	Terpenoids	4
N-Sinapoyltyramine	Alkaloids	4
10,14,16-Octadecatrien-12-Ynoic Acid	Lipids	4
Pro-Gly-Val	Amino acids and derivatives	4
Hesperetin 7-O-glucoside*	Flavonoids	4
Homoeriodictyol 7-O-glucoside*	Flavonoids	4
2,3,5-trimethoxy-1-{[(2s,3r,4s,5s,6r)-3,4,5-trihydroxy-6-(hydroxymethyl)oxan-2-yl]oxy}xanthen-9-one*	Flavonoids	4
6-methyl luteolin	Flavonoids	4
Methyl cinnamate	Phenolic acids	4
Blumenol B Glucoside*	Terpenoids	4
Brucine	Alkaloids	4
Quercetin-7-O-glucoside*	Flavonoids	4
Quercetin-4'-O-glucoside (Spiraeoside)*	Flavonoids	4
Hesperetin-5-O-glucoside	Flavonoids	4
Proanthocyanidin A2*	Tannins	4
2α,3α-Epoxy-5,7,3',4'-tetrahydroxyflavan-(4β-8-epicatechin)	Tannins	4
Protocatechuic acid 1-O-Rutinoside	Phenolic acids	4
9-Hydroperoxy-9Z,11E-Octadecadienoic Acid	Lipids	4
9(S)-HPODE	Lipids	4
Protocatechuic acid glucosyl xyloside*	Phenolic acids	4
5-{[2-O-(beta-d-apiofuranosyl)-beta-d-glucopyranosyl]oxy}-2-hydroxybenzoic acid*	Phenolic acids	4
Procyanidin A1*	Tannins	4
Xanthosine	Nucleotides and derivatives	4
(-)-Epicatechin	Flavonoids	4
Eucalyptin (5-Hydroxy-7,4'-dimethoxy-6,8-dimethylflavone)	Flavonoids	4
3-Acetoxy-9,13-epoxy-16-hydroxy-labda-15,16-olide	Terpenoids	4
4'-Hydroxyacetophenone	Others	4
Ginnalin C (2-O-Galloyl-1,5-Anhydro-D-Glucitol)	Tannins	4
Quercetin-3-O-robinobioside	Flavonoids	4
Vanillate	Phenolic acids	4
2-O-(4-carboxylic acid phenethyl)-6-O-caffeoyl glucoside	Phenolic acids	4
13(S)-HOT	Lipids	4
6'-O-caffeoylcatalpol	Terpenoids	4
Val-Leu-Asp	Amino acids and derivatives	4
3'-linoleoyl sucrose	Lipids	4
3,4-dihydroxy-β-phenylethoxy-O-α-L-rhamnopyranosyl(1→3)-6-O-caffeoyl(cis)-β-D-glucopyranoside	Phenolic acids	4
2-Oxobutanoate	Organic acids	4
Narirutin	Flavonoids	4
3,19-Epoxy-3,22-dihydroxydammara-20,24-dien-26-oic acid δ-lactone (Semialactone)	Terpenoids	4
Gnetifolin B*	Flavonoids	4
Blinin	Terpenoids	4
Isolariciresinol	Lignans and Coumarins	4
Demethyl coniferin	Others	4
gentisic acid 5-O-β-D-(6'-O-galloyl)-gluco-pyranoside	Phenolic acids	4
6-Hydroxytryptamine	Alkaloids	5
9,12-Octadecadien-6-Ynoic Acid	Lipids	5
1,5-dihydroxyxanthone-6-murine O-β-D-glucoside	Others	5
16-B1-Phytoprostane	Others	5
4-amino-2-(1-amino-3-(((S)-1-carboxyethyl)amino)-3-oxopropyl)-6-methyl-3-oxoheptanoic acid	Amino acids and derivatives	5
Leu-Pro	Amino acids and derivatives	5
3-Hydroxyurs-5(6),12,18(19)-trien-28-oic acid (Uncargenin B)	Terpenoids	5
Limocitrin-3-O-arabinoside	Flavonoids	5
Strictamine	Alkaloids	5
Cyclo(D-Phe-L-Pro)	Amino acids and derivatives	5
Naringenin-7-O-(6''-malonyl)glucoside	Flavonoids	5
Maculosin	Amino acids and derivatives	5
LysoPC 20:3	Lipids	5
2,3-Dehydro-4-oxo-beta-ionol	Terpenoids	5
3β,21β,24-trihydroxyserrat-14-en-29-oic acid-3β(4-hydroxy-3-methoxybenzoate)	Terpenoids	5
Deoxyguanosine	Nucleotides and derivatives	5
Salireposide	Phenolic acids	5
Quercetin 3-O-rhamnoside 7-O-glucoside*	Flavonoids	5
Quercetin-3-O-neohesperidoside*	Flavonoids	5
Quercetin-3-O-glucoside-7-O-rhamnoside*	Flavonoids	5
cryptenol	Lipids	5
Kaempferitrin	Flavonoids	5
Pinocembrin	Flavonoids	5
LysoPC 19:0	Lipids	5
2-(((3-(2-aminoethyl)indolin-5-yl)oxy)methyl)-6-((3,4-dihydroxybutan-2-yl)oxy)tetrahydro-2H-pyran-3,4,5-triol	Alkaloids	5
14,15-Dehydrocrepenynic acid	Lipids	5
L-Cyclopentylglycine	Amino acids and derivatives	5
Sphinganine	Lipids	5
Leu-Asp	Amino acids and derivatives	5
1,5-Dihydroxy-2-methylanthraquinone	Quinones	5
Quercetin-7-O-rutinoside*	Flavonoids	5
Methyl L-pyroglutamate	Amino acids and derivatives	5
1-Methylethyl 2-piperidinecarboxylate	Alkaloids	5
H-Pro-Ile-OH	Amino acids and derivatives	5
L-Prolyl-L-Leucine	Amino acids and derivatives	5
Robinetin	Flavonoids	5
Herbacetin 4'-glucoside*	Flavonoids	5
N6-(Delta2-Isopentenyl)-adenine	Nucleotides and derivatives	5
Mascaroside IV	Terpenoids	5
Pro-Lys-Ser	Amino acids and derivatives	5
Isopentenyladenine9-Glucoside	Nucleotides and derivatives	5
Nyctanthic acid	Terpenoids	5
13,28-Epoxy-11-ursen-3-one (Momordicinin)	Terpenoids	5
1-(1H-indol-5-yl)ethanamine*	Alkaloids	5
LysoPE 17:1	Lipids	5
Ixoroside	Terpenoids	5
N,N-Dimethyl-5-methoxytryptamine	Alkaloids	5
Luteolin-7-O-(6''-malonyl)glucuronide-5-O-rhamnoside	Flavonoids	5
3-(Cyclohexen-1-yl)-2-hydroxy-4a,5-dimethyl-2,3,4,5,6,7,8,8a-octahydronaphthalen-1-one	Others	5
Secoxyloganin	Terpenoids	5
Astraeusin C	Terpenoids	5
4-Hydroxyaniline	Alkaloids	5
1,4-dimethyl 2-{[3-(4-hydroxy-3,5-dimethoxyphenyl)prop-2-enoyl]oxy}butanedioate	Phenolic acids	5
Tryptamine*	Alkaloids	5
N-Feruloyltyramine 4-glucoside	Alkaloids	5
Phellamurin	Flavonoids	5
Mono-trans-p-coumaroylmesotartaric acid	Phenolic acids	5
Eriodictyol-3'-O-glucoside	Flavonoids	5
Apigenin 7-O-neohesperidoside	Flavonoids	5
p-Coumaroylagmatine	Alkaloids	5
Melatonin	Alkaloids	5
N-hexanoylsphinganine	Lipids	5
Dehydroxypaederosidic Acid	Terpenoids	5
trans-Trimethoxyresveratrol	Others	5
1,4-dimethyl 2-{[3-(4-hydroxy-3-methoxyphenyl)prop-2-enoyl]oxy}butanedioate*	Phenolic acids	5
9-hydroxy-2-(3-hydroxy-4-methoxyphenyl)-3-(hydroxymethyl)-12-methoxy-2,3-dihydro-1,4,5-trioxatetraphen-10-one	Others	5
Catechin-(7,8-bc)-4-(3,4-dihydroxyphenyl)-dihydro-2-(3H)-one	Flavonoids	5
5'-Glucosyloxyjasmanic acid	Organic acids	5
3,4-Dimethoxycinnamic acid	Phenolic acids	5
Ethyl caffeate	Phenolic acids	5
1,3,7-trihydroxy-2-[3,4,5-trihydroxy-6-(hydroxymethyl)oxan-2-yl]xanthen-9-one	Flavonoids	5
Rutin	Flavonoids	5
Cichoriin*	Lignans and Coumarins	5
Eriodictyol-8-C-glucoside-4'-O-glucoside	Flavonoids	5
6-Hydroxyluteolin	Flavonoids	5
Soraphen O	Others	5
Epipinoresinol	Lignans and Coumarins	5
Ethyl ferulate	Phenolic acids	5
2,3,16,21-Tetrahydroxyolean-12-en-28-oic acid (Platycogenic acid C)	Terpenoids	5
Aloe emodin anthrone	Quinones	5
Pinocembrin chalcone	Flavonoids	5
2-Benzylsuccinic Acid	Organic acids	5
(10E,12Z,15Z)-9-oxooctadeca-10,12,15-trienoic acid	Lipids	5
9-hydroxy-2-(2-hydroxy-3-methoxyphenyl)-3-(hydroxymethyl)-12-methoxy-2,3-dihydro-1,4,5-trioxatetraphen-10-one*	Others	5
Cinchonain 1a*	Others	5
2,3,19,23-Tetrahydroxyurs-12-ene-28-oic acid (Myrianthic acid)	Terpenoids	5
Quinovic acid-3-O-rhamnoside	Terpenoids	5
Justiciresinol xyloside*	Lignans and Coumarins	5
5'-Methoxylariciresinol xyloside*	Lignans and Coumarins	5
(+)-Syringaresinol	Lignans and Coumarins	5
Butyl Beta-D-Fructopyranoside	Others	5
1-O-Salicyloyl-β-D-glucose*	Phenolic acids	5
Glucosyloxybenzoic Acid*	Phenolic acids	5
3-hydroxybenzoyl-β-D-glucose*	Phenolic acids	5
Esculin*	Lignans and Coumarins	5
Tropate	Phenolic acids	5
Phenyllactate	Phenolic acids	5
Dihydrokaempferol-7-O-glucoside	Flavonoids	5
2,6-Dimethoxybenzaldehyde	Others	5
Isoquercitrin	Flavonoids	5
6-Hydroxyluteolin 5-glucoside	Flavonoids	5
Benzyl 6-O-beta-D-apiofuranosyl-beta-D-glucoside*	Others	5
1-(4-Hydroxybenzoyl)Glucose; 25545-07-7	Phenolic acids	5
Neomangiferin	Flavonoids	5
Hellicoside	Phenolic acids	5
5,3'-Dihydroxy-7,4'-Dimethoxyflavone	Flavonoids	5
Norlinolenic acid	Lipids	5
Hydroxyaloe-emodin-8-O-sulfate	Quinones	5
Naringenin 7-O-beta-D-glucoside*	Flavonoids	5
Hydroxy isoliquiritigenin glucoside*	Flavonoids	5
1,3,6,7-tetrahydroxy-2-(3,4,5-trihydroxyoxan-2-yl)xanthen-9-one	Flavonoids	5
Procyanidin B4	Tannins	5
Lariciresinol 4-O-glucoside	Lignans and Coumarins	5
HydroxyAloe-emodin-8-O-glucoside	Quinones	5
Porrigenic acid	Lipids	5
3,4-Dihydroxyphenethyl alcohol-8-O-[β-D-apinosyl(1→3)]-β-D-glucoside	Others	5
Eriodictyol-7-O-(6''-acetyl)glucoside	Flavonoids	5
Tetragallic Acid(3''-O-galloyl-4''-O-galloyl-4-O-galloyl-galloyl acid)	Phenolic acids	5
trans-Cinnamoyl beta-D-glucoside	Phenolic acids	5
Methoxy-erythro-Guaiacyl glycerol β-threo-syringyl glycerol ether	Lignans and Coumarins	5
Methyl abieta	Terpenoids	5
Pisiferic acid	Terpenoids	5
(-)-Usnic acid	Others	5
N-Acetyl-L-Glutamine	Amino acids and derivatives	5
Magnolignan A-2-O-glucoside	Lignans and Coumarins	5
Tetrahydroxy-stilbene-O-glucoside*	Others	5
Procyanidin C2	Tannins	5
Resveratrol	Others	5
Hydroxystyrene*	Others	6
8(26),14(27)-onoceradiene-3β,21α-diol	Terpenoids	6
(E)-12,13-dihydroxyoctadec-2-enoic acid	Lipids	6
Cys-Gln-Asp	Amino acids and derivatives	6
LysoPE 18:1(2n isomer)*	Lipids	6
2,3-Dihydroxypropyl 2-[(octadec-9-enoyl)amino]ethyl hydrogen phosphate*	Lipids	6
3,7-Dimethyl-2,6-Octadienyl 6-O-(beta-D-Xylopyranosyl)-beta-D-glucopyranoside	Terpenoids	6
Hexahydrocurcumin	Phenolic acids	6
(2S)-2-[[(E)-3-(4-hydroxy-3-methoxyphenyl)prop-2-enoyl]amino]-2-phenylacetic acid	Alkaloids	6
Villocarine A	Alkaloids	6
Tricin-7-O-(2''-Sinapoyl)glucoside	Flavonoids	6
1,4,8-Trihydroxynaphthalene-1-O-glucoside	Quinones	6
Hydroxymethyl coumarin glucoside	Lignans and Coumarins	6
1-O-(p-coumaroyl) 3-Hydroxy-3-methylglutaric acid	Phenolic acids	6
Fisetin	Flavonoids	6
3-O-caffeoyl quininyl glucoside	Others	6
Methyl (6-O-4-hydroxybenzoyl)-α-D-glucoside	Phenolic acids	6
(E)-3-(3,4-dihydroxyphenyl)-N-(2-hydroxyethyl)prop-2-enamide-glucoside	Alkaloids	6
Cys-Lys-Gln	Amino acids and derivatives	6
C16 phytosphingosine	Lipids	6
Isofraxidin 7-O-glucosylglucoside	Lignans and Coumarins	6
Kaempferol 3-(3'',4''-diacetylglucoside)	Flavonoids	6
Ningposide B*	Phenolic acids	6
N-p-Coumaroyltyrosine	Amino acids and derivatives	6
Cis-N-(4-hydroxycinnamyl)tyrosine	Alkaloids	6
(2S,3R)-2-(3,4-dihydroxyphenyl)-3,4-dihydro-2H-1-benzopyran-3,5,7-triol	Flavonoids	6
Edgeworin acetate	Lignans and Coumarins	6
Geissoschizine methyl ether	Alkaloids	6
6''-O-acetylSkimmine	Lignans and Coumarins	6
Tricin-7-O-Glucoside*	Flavonoids	6
His-Asp-Leu	Amino acids and derivatives	6
Pro-Val-Leu	Amino acids and derivatives	6
2-prop-2-ynylcyclohexa-2,5-diene-1,4-dione	Quinones	6
His-Val-Val	Amino acids and derivatives	6
1,3-Dihydroxyurs-12-en-28-oic acid (Kaneric acid)	Terpenoids	6
Kahweol	Terpenoids	6
Secoisolariciresinol	Lignans and Coumarins	6
Raspberryketone glucoside	Phenolic acids	6
Sorbinol B*	Terpenoids	6
Pro-Asn-Gly	Amino acids and derivatives	6
Isovanillin	Others	6
9-Hydroxy-1,8(14),15-Isopimaratriene-3,11-dione	Terpenoids	6
3,6,7,2',4'-Pentamethylquercetagetin 3'-O-Beta-D-Glucoside	Flavonoids	6
2-Aminohexadecane-1,5,6-triol	Lipids	6
Acutissimalignan B*	Lignans and Coumarins	6
dihydrosesamin*	Lignans and Coumarins	6
Byakangelicin	Lignans and Coumarins	6
2-Aminohexadecane-1,16,16-triol	Lipids	6
5,6,3',4'-Tetrahydroxy-3,7-dimethoxyflavone-6-O-glucoside*	Flavonoids	6
Mascaroside I	Terpenoids	6
Lys-Ala-Glu	Amino acids and derivatives	6
14beta-Hydroxy-21-(beta-D-glucopyranosyloxy)pregn-4-ene-3,20-dione	Steroids	6
Limocitrin-3-O-glucoside*	Flavonoids	6
Syringetin-3-O-glucoside*	Flavonoids	6
3-O-caffeioyl sinapyl quininyl glucoside	Others	6
Inflexarabdonin J	Terpenoids	6
2-Aminooctadecane-1,5,7,17-tetraol	Lipids	6
5,7,8,4'-Tetramethoxyflavone	Flavonoids	6
Asn-Glu-Cys	Amino acids and derivatives	6
vladinol F	Terpenoids	6
Cornifins B	Others	6
6,7-dimethoxy-2-[2-(4'-hydroxy-3'-methoxyphenyl)ethyl]chromone	Others	6
Nicotine	Alkaloids	6
Acacetin-7-O-rutinoside (Linarin)*	Flavonoids	6
16-Hydroxytrametenolic acid*	Terpenoids	6
Fraxidinglucoside*	Lignans and Coumarins	6
CaffeoylTyrosine	Alkaloids	6
ethyl 9-(5-butyl-3-methylfuran-2-yl)nonanoate	Others	6
3,4'-Dihydroxyflavone	Flavonoids	6
Fluoren-9-one	Others	6
2-Aminooctadecane-1,16,18,18-tetraol	Lipids	6
Eleutheroside B1*	Lignans and Coumarins	6
Pro-Glu-His	Amino acids and derivatives	6
Ser-Asp-Asn	Amino acids and derivatives	6
Acacetin-7-O-neohesperidoside*	Flavonoids	6
6,14-Dihydroxy-5,5,14-Trimethyl-9-Methylidenetetracyclo[11.2.1.01,10.03,8]Hexadecan-4-one	Terpenoids	6
1,7-dimethyl-9H-purine-6,8-dione	Nucleotides and derivatives	6
LysoPE 18:0(2n isomer)	Lipids	6
2',4'-Dihydroxy-2,3',6'-Trimethoxychalcone	Flavonoids	6
3',5'-dihydroxy-5,7,4'-trimethoxyflavone-3'-(6''-malonylglucoside)	Flavonoids	6
1,7-dihydroxy-6-methoxy-2-methylanthraquinone	Quinones	6
Isosinensetin	Flavonoids	6
3-Methoxytyramine*	Alkaloids	6
N-Caffeoyltryptophan	Alkaloids	6
6-Amino-1-naphthoic acid	Alkaloids	6
Asp-Val-His	Amino acids and derivatives	6
LysoPC 18:1(2n isomer)	Lipids	6
3,12-Dihydroxyoleanan-28,13-olide (Oleanderolide)	Terpenoids	6
Vallesiachotamine	Alkaloids	6
Dimethylfraxetin; 6,7,8-Trimethoxycoumarin*	Lignans and Coumarins	6
6-Deoxy-6-sulfo-D-glucono-1,5-lactone	Others	6
5,6,7-trimethoxy-4H-chromen-4-one	Others	6
5,6,7-Trimethoxycoumarin*	Lignans and Coumarins	6
LysoPE 18:1*	Lipids	6
LPC(18:1/0:0)	Lipids	6
Chrysin 7-(6-O-malonylglucoside)	Flavonoids	6
Hirsuteine	Alkaloids	6
Isoscopoletin	Lignans and Coumarins	6
3-Methylxanthine	Nucleotides and derivatives	6
Fusaric acid	Organic acids	6
Ser-Ser-Gly	Amino acids and derivatives	6
Gly-Asp-His	Amino acids and derivatives	6
Okanin-4'-(6''-O-acetyl)glucoside*	Flavonoids	6
Limocitrin-3-O-galactoside*	Flavonoids	6
Chrysin-7-O-glucoside*	Flavonoids	6
Chrysin-5-O-glucoside (Toringin)*	Flavonoids	6
Peganetin	Flavonoids	6
Meranzin hydrate acetate	Lignans and Coumarins	6
Pro-Trp	Amino acids and derivatives	6
Rosmarinic acid methyl ester	Phenolic acids	6
Tricin-4'-O-glucoside*	Flavonoids	6
pentacyclo[4.2.0.02,5.03,8.04,7]oct-2-en-1-ol	Others	6
1-Hydroxy-9-methoxycanthin-6-one	Alkaloids	6
Cinnamoyltyramine*	Alkaloids	6
N-(4-hydroxyphenethyl)cinnamamide*	Alkaloids	6
5-Demethoxynobiletin; 3',4',6,7,8-Pentamethoxyflavone*	Flavonoids	6
3,7-Di-O-methylquercetin	Flavonoids	6
2α,5α,14β-Triacetoxy-10β-O-(B-D glucopyranosy)taxa-4(20),11-diene	Others	6
Xanthone	Flavonoids	6
5-Demethylnobiletin; 5-Hydroxy-6,7,8,3',4'-Pentamethoxyflavone*	Flavonoids	6
anthraquinone-2-aldehyde	Quinones	6
Phellodendroside	Flavonoids	6
Sinapaldehyde-4-O-Glucoside	Others	6
N,N-Dimethyl-L-histidine	Amino acids and derivatives	6
Dehydronerolisovalerate	Others	6
5,6-DHET	Lipids	6
2-Aminotetradecane-1,5,7,11-tetraol	Lipids	6
Grayanotoxin VII	Terpenoids	6
Gossypetin 3,7,8,3',4'-pentamethyl ether*	Flavonoids	6
Feruloyl caffeoyl quininyl glucoside	Others	6
N-Feruloyloctopamine	Alkaloids	6
8-hydroxy-5-(7-hydroxy-2-oxochromen-8-yl)oxy-7-[(2S,3R,4S,5S,6R)-3,4,5-trihydroxy-6-(hydroxymethyl)oxan-2-yl]oxychromen-2-one	Lignans and Coumarins	6
Deoxyrhapontin	Others	6
Isofraxidin	Lignans and Coumarins	6
Neohesperidin	Flavonoids	6
Herbacetin-7-O-(3''-glucosyl)rhamnoside; Rhodiosin	Flavonoids	6
3-O-Galloylbergenin	Lignans and Coumarins	6
3-Dihydrocadambine*	Alkaloids	6
Diosmetin 7-O-rutinoside	Flavonoids	6
D-Friedoolean-14-ene-3,28-diol (Myricadiol)	Terpenoids	6
3'-Hydroxy-3,4',5,7,8-Pentamethoxyflavone	Flavonoids	6
5-Hydroxy-3,6,7,4',5'-Pentamethoxyflavone	Flavonoids	6
3-Hydroxy-3',4',5,5',7-Pentamethoxyflavone*	Flavonoids	6
Baicalein 5,6,7-trimethyl ether	Flavonoids	6
Tricin-4'-O-Benzoic Acid	Flavonoids	6
L-Prolyl-L-Phenylalanine	Amino acids and derivatives	6
Corynoxeine	Alkaloids	6
(1R,2R,4S)-p-Menthane-1,2,8-triol 8-glucoside	Terpenoids	6
5,2',5'-Trihydroxy-3,7,4'-trimethoxyflavone-2'-O-β-D-malonylglucoside	Flavonoids	6
Isobrucine	Alkaloids	6
Leptodactylone	Lignans and Coumarins	6
Petunidin-3-O-rutinoside	Flavonoids	6
Ethyl 1,4-di-O-caffeoylquinate	Others	6
Icariin	Flavonoids	6
Paeonol	Others	6
4',5,6,7-Tetramethoxyflavone	Flavonoids	6
Dehydroxyampelopsisionoside*	Terpenoids	6
Icariside B6*	Terpenoids	6
11R,12-Dihydroxy-6(7)-spirovetiven-8-one-9-O-β-D-glucopyranoside*	Terpenoids	6
Feruloyl fraxin	Lignans and Coumarins	6
Corysamine	Alkaloids	6
9-hydroxy-2,3-dimethoxy-1,4-anthraquinone	Quinones	6
Uncarialin F	Alkaloids	6
Obtusifolin	Quinones	6
5-Hydroxyauranetin	Flavonoids	6
Betulinic acid glucoside	Terpenoids	6
Quercetin-3-O-(6''-O-p-Coumaroyl)galactoside	Flavonoids	6
8-ethyl-1,1,4a,7-tetramethyl-1,2,3,4,4a,9,10,10a-octahydrophenanthren-2-one	Terpenoids	6
Xylosyljasminoside B	Terpenoids	6
Methyl-3-(3-hydroxyphenyl)Propionate	Phenolic acids	6
Isoagarotetrol	Others	6
(7S,8R-Threo-3',4,9'-trihydroxy-3-methoxy-4',7-epoxy-neolignan-9-O-rhamnoside	Lignans and Coumarins	6
(3,5-dihydroxyphenyl)-(4-hydroxy-2,6-dimethoxyphenyl)methanone	Others	6
(8R)-9-hydroxy-8-(hydroxymethyl)-6-methoxy-8-methylpyrano[2,3-f]chromen-2-one	Terpenoids	6
3,7-Dimethyl-2,6-octadienyl 6-O-(Beta-D-Glucopyranosyl)-Beta-D-glucopyranoside	Terpenoids	6
3,5,6,7-Tetramethoxyflavone	Flavonoids	6
Tagalsin E	Terpenoids	6
Decanoyl acetaldehyde	Others	6
Diosmetin-8-C-(2''-O-rhamnosyl)glucoside	Flavonoids	6
(1R,2S,3S,4R)-2,3-bis[[(E)-3-(3,4-dihydroxyphenyl)prop-2-enoyl]oxy]-1,4-dihydroxycyclohexane-1-carboxylic acid	Phenolic acids	6
Scutellarein	Flavonoids	6
[6]-Gingerdiol 5-acetate	Phenolic acids	6
Kaempferol-3-O-(2''-galloyl)galactoside	Flavonoids	6
Liquiritin	Flavonoids	6
Quercetin-3-O-(2''-O-galactosyl)glucoside	Flavonoids	6
2,6-Dimethoxybenzoquinone	Quinones	6
Dihydroenmein	Terpenoids	6
3-(((2-(dimethylamino)ethoxy)(hydroxy)phosphoryl)oxy)-2-hydroxypropyl oleate	Lipids	6
6-O-Trans-Caffeoyl Ajugol	Terpenoids	6
6-O-Caffeoylarbutin*	Phenolic acids	6
2-(p-Hydroxyphenethoxy)-6-feruloyl-O-glucosyl-xylose	Phenolic acids	6
Hesperidin	Flavonoids	6
Methyl 4-hydroxybenzoate	Phenolic acids	6
2-(3,4-dihydroxyphenylmethyl)-6-feruloyl-O-glucosyl-D-xylose	Phenolic acids	6
p-Hydroxyphenyl 6-O-(E)-caffeoyl-β-D-glucopyranoside*	Phenolic acids	6
p-Hydroxyphenyl 6-O-(E)-caffeoyl-β-D-allopyranoside*	Phenolic acids	6
(R)-2-Hydroxyisocaproate	Organic acids	6
3,4-Open loop-lupine-4(23),20(29)-diene-24-hydroxy-3-carboxylic acid*	Terpenoids	6
Oleanolic acid*	Terpenoids	6
Betulinic acid*	Terpenoids	6
Salidroside	Phenolic acids	6
Diethylphosphoric acid	Organic acids	6
Theophylline	Alkaloids	6
3,4,3',4'-Tetrahydroxy-5,5'-diisopropyl-2,2'-dimethylbiphenyl	Others	6
Lup-20(29)-ene-1,3-diol (Glochidiol)	Terpenoids	6
Tricin-4'-O-(C-Veratroylglycol) ether	Flavonoids	6
Siegesbeckic acid	Terpenoids	6
Digalactosylglycerol	Others	6
Sibiricose A3	Phenolic acids	6
Andrographolide	Terpenoids	6
Methyl 2-furoate	Organic acids	6
Hydroxyferulic acid glucoside	Phenolic acids	6
orthosphenic acid	Terpenoids	6
Xanthine	Nucleotides and derivatives	6
16-Hydroxy-24-methylene-3-oxolanosta-7,9(11)-diene-21-oic acid (Polyporenic acid C)	Terpenoids	6
3-Methoxybenzoic acid	Phenolic acids	6
β-Hydroxy-(3,4-dihydroxyphenylethanolyl)-glucoside	Others	6
3-Methylsalicylate	Phenolic acids	6
Sakuranin	Flavonoids	6
DMelezitose O-rhamnoside	Others	6
Melezitose	Others	6
3,4,5-Trihydroxy-6-(hydroxymethyl)oxan-2-yl] 3-hydroxy-4,5-dimethoxybenzoate	Phenolic acids	6
1-(((2-(dimethylamino)ethoxy)(hydroxy)phosphoryl)oxy)-3-hydroxypropan-2-yl oleate	Lipids	6
4-O-(6'-O-Glucosylcaffeoyl)-4-hydroxybenzoic acid	Phenolic acids	6
Secoisolariciresinol-9'-O-xyloside	Lignans and Coumarins	6
Ala-Nap-OH	Amino acids and derivatives	6
Cornusoside A	Others	6
3,4-Cycloopen-cycloaltin-4(29),25-diene-24-hydroxy-3-carboxylic acid*	Terpenoids	6
9-(Arabinosyl)hypoxanthine	Nucleotides and derivatives	6
Salicylic acid-2-O-glucoside	Phenolic acids	6
Isobiflorin	Others	6
N-(sulfonyl)phenylalanine	Amino acids and derivatives	6
Homomevalonic Acid Glucoside	Organic acids	6
Arbutin	Others	6
Darendoside A	Phenolic acids	6
4-O-(6'-O-Glucosylcaffeoyl)-3,4-dihydroxybenzyl alcohol	Phenolic acids	6
9-hydroxy-8-{[(2S,3R,4S,5S,6R)-3,4,5-trihydroxy-6-(hydroxymethyl)oxan-2-yl]oxy}-1H,3H-naphtho[2,3-c]furan-1-one	Others	6
Scopoletin	Lignans and Coumarins	6
Isocoreopsin*	Flavonoids	6
3-Acetyl-2,5-dimethylchromone-7-O-sulfate	Others	6
Astilbin	Flavonoids	6
4-O-(6'-O-Glucosylferuloyl)-3,4-dihydroxybenzyl alcohol	Phenolic acids	6
Syringetin-3-O-rutinoside	Flavonoids	6
Chrysoeriol-8-C-arabinoside-7-O-Sophoroside	Flavonoids	6
Hydroxyundecenoic acid sulfate	Others	6
Pinocembrin-7-O-(2''-O-arabinosyl)glucoside	Flavonoids	6
3-Oleoyl sucrose	Lipids	6
2,4-Di(2-Methylbutanoyl)-3-(3-Methylpentanoyl)Sucrose-6'-O-Acetate*	Others	6
2,4-Di(2-Methylbutanoyl)-3-(3-Methylpentanoyl)Sucrose-6-O-Acetate*	Others	6
Garbanzol	Flavonoids	6
kaempferol-3-caffeoyldiglucoside	Flavonoids	6
Vnilloylcaffeoyltartaric acid	Phenolic acids	6
2-(2,3-dihydroxypropoxy)-3-(((2-(dimethylamino)ethoxy)(hydroxy)phosphoryl)oxy)propan-2-yl (Z)-14-Octadecenoic Acid	Lipids	6
Dehydrocinnzeylanol	Phenolic acids	6
Regaloside G	Phenolic acids	6
Gardenoside-Arabinoside	Terpenoids	6
8-Hydroxypinoresinol	Lignans and Coumarins	6
p-Menth-4(5)-ene-1,2-diol-1-O-β-D-(2-O-acetyl)-glucoside	Terpenoids	6
Gentisic acid 2-O-(6''-O-Feruloyl)Glucoside*	Phenolic acids	6
Protocatechuic acid 4-O-(6''-O-Feruloyl)Glucoside*	Phenolic acids	6
Tamarixetin-3-O-rutinoside	Flavonoids	6
Conandroside	Phenolic acids	6
2-Deoxy-D-ribose 5-phosphate*	Nucleotides and derivatives	6
4-O-Glucosyl-3,4-dihydroxybenzyl alcohol	Others	6
Stypandrol	Phenolic acids	6
Bruceajavanone B	Terpenoids	6
Cinnamoylferuloyltartaric acid	Phenolic acids	6
6'-O-β-D-glucosylbarlerin	Terpenoids	6
Di-n-pentyl phthalate	Phenolic acids	6
Catechin-(4α→8)-catechin-(4α→6)-catechin	Flavonoids	6
Phorbol	Terpenoids	6

## Sheet: Table S3
Table S3 The top 20 differential metabolites for each comparative analyse
Compounds	Class	VIP	Type
HBN03 vs HBN24
Dehydronerolisovalerate	Others	1.53234	up
Plantarenaloside glucoside	Terpenoids	1.53233	up
Pisiferic acid	Terpenoids	1.53223	down
Mudanpinoic acid A	Terpenoids	1.53221	up
Ile-Val-Ile	Amino acids and derivatives	1.53216	down
Methyl abieta	Terpenoids	1.53212	down
Blinin	Terpenoids	1.5321	down
HydroxyAloe-emodin-8-O-glucoside	Quinones	1.53207	down
Procyanidin B1	Tannins	1.53191	up
4-O-Galloyl-1-O-Cinnamoyl-β-D-glucose	Phenolic acids	1.53173	up
Isorhamnetin-3-O-glucuronide-7-O-rhamnoside	Flavonoids	1.53136	down
Siegesbeckic acid	Terpenoids	1.53124	up
10,14,16-Octadecatrien-12-Ynoic Acid	Lipids	1.53119	down
5,6,6a,7-tetrahydro-1,2,9,10-tetraethoxy-6-n-pentyl-4H-dibenzo[de,g]quinolin-4-ol	Alkaloids	1.53116	down
2-Propylglutaric acid	Organic acids	1.53108	up
Hydroxyaloe-emodin-8-O-sulfate	Quinones	1.53084	down
N-hexanoylsphinganine	Lipids	1.53079	down
6-Hydroxyluteolin 5-glucoside	Flavonoids	1.53062	down
(-)-Brainic acid	Flavonoids	1.53043	down
3α,21β-Dihydroxy-β-serrata-14-ene-16,24-dione*	Terpenoids	1.53024	down
HBN32 vs HBN24
Grevilloside G*	Phenolic acids	1.41843	down
Vanilloloside	Others	1.41841	down
Paeonol	Others	1.41831	up
5-(2-Hydroxyethyl)-2-O-glucosylphenol*	Phenolic acids	1.41824	down
Cimidahurinine	Others	1.41824	down
Deoxyrhapontin	Others	1.41818	up
Tagalsin E	Terpenoids	1.41816	up
Trans-Caffeic Acid 4-O-[Apiosyl-(1→6)-Glucosyl] Ester	Phenolic acids	1.41815	down
Pisiferic acid	Terpenoids	1.41812	down
Methyl abieta	Terpenoids	1.4181	down
Corysamine	Alkaloids	1.41806	up
Androsin	Others	1.41805	down
hederagenin*	Terpenoids	1.41801	down
5,2',5'-Trihydroxy-3,7,4'-trimethoxyflavone-2'-O-β-D-malonylglucoside	Flavonoids	1.41798	up
16,23:16,30-Diepoxydammar-24-ene-3,20-diol (Jujubogenin)*	Terpenoids	1.4179	down
3,19-Dihydroxyurs-12-en-28-oic acid (Pomolic acid)*	Terpenoids	1.4179	down
Methyl 3-O-glucosyl-4-hydroxybenzoate	Phenolic acids	1.41786	down
2,5-Dihydroxybenzoic acid-5-O-glucoside	Phenolic acids	1.41786	down
Decanoyl acetaldehyde	Others	1.41786	up
2,3-Dihydroxy-12-ursen-28-oic acid*	Terpenoids	1.41781	down
HBN32 vs HBN03
Sinapoylglucuronic acid	Phenolic acids	1.39909	down
Prolylglutamic acid	Amino acids and derivatives	1.39897	down
Suberic acid	Lipids	1.39891	down
Tagalsin E	Terpenoids	1.39889	up
Paeonol	Others	1.39887	up
LysoPC 20:2(2n isomer)	Lipids	1.39878	down
3-Hydroxy-27-feruloyloxyurs-12-en-28-oic acid (Uncarinic acid D)*	Terpenoids	1.39877	down
3-Hydroxy-27-(p-Coumaroyloxy)olean-12-en-28-oic acid (Uncarinic acid E)*	Terpenoids	1.39877	down
Procyanidin B1	Tannins	1.39876	down
Corysamine	Alkaloids	1.39872	up
Tomentosolic acid	Terpenoids	1.39867	down
Decanoyl acetaldehyde	Others	1.39866	up
Quinidine	Alkaloids	1.39833	down
Obtusifolin	Quinones	1.39831	up
3-Hydroxy-27-feruloyloxyolean-12-en-28-oic acid (Uncarinic acid B)*	Terpenoids	1.39827	down
3-Hydroxy-27-feruloyloxyolean-12-en-28-oic acid (Uncarinic acid A)*	Terpenoids	1.39827	down
Scutellarein	Flavonoids	1.39785	up
Isobrucine	Alkaloids	1.39784	up
Lys-Asn	Amino acids and derivatives	1.39765	down
Blumenol B malonyl Glucoside*	Terpenoids	1.39762	up
